# Supplementary material for: Metformin’s Overall Effectiveness and Combined Action with Lifestyle Interventions in Preventing Type-2 Diabetes Mellitus in High-Risk Metformin-Naïve Patients: An Updated Systematic Review and Meta-Analysis of Published RCTs
Source: J Clin Med. 2025 Jul 12;14(14):4947. doi: 10.3390/jcm14144947 (PMC12295976; doi:10.3390/jcm14144947)
Supplement: Supplementary file 1 [file jcm-14-04947-s001.zip]

Archive with 1 entries (1 files):
- jcm-3735639-supplementary.pdf
